# Supplementary material for: Neuromuscular Electrical Stimulation Plus Nutritional Counseling Attenuates Thigh Muscle Thickness Loss in Hospitalized Cancer Patients
Source: Pathophysiology. 2025 Dec 2;32(4):68. doi: 10.3390/pathophysiology32040068 (PMC12735726; doi:10.3390/pathophysiology32040068)
Supplement: Supplementary file 1 [file pathophysiology-32-00068-s001.zip]

Archive with 1 entries (1 files):
- pathophysiology-3639232-supplementary.pdf
